# Supplementary material for: Treatment Outcomes in Patients Receiving Carbon-Ion Radiotherapy Versus Hepatectomy for Hepatocellular Carcinoma (≥4 cm): A Retrospective Study in Japan
Source: J Clin Med. 2025 Aug 11;14(16):5678. doi: 10.3390/jcm14165678 (PMC12386234; doi:10.3390/jcm14165678)
Supplement: Supplementary file 1 [file jcm-14-05678-s001.zip]

Archive with 1 entries (1 files):
- jcm-3770846-supplementary.pptx
